# Supplementary material for: Melatonin Ameliorates the Toxicity Induced by Deoxynivalenol in Murine Ovary Granulosa Cells by Antioxidative and Anti-Inflammatory Effects
Source: Antioxidants (Basel). 2021 Jun 29;10(7):1045. doi: 10.3390/antiox10071045 (PMC8300713; doi:10.3390/antiox10071045)
Supplement: Supplementary file 1 [file antioxidants-10-01045-s001.zip]

Archive with 1 entries (1 files):
- antioxidants-1230203-supplementary.pdf
